# Supplementary material for: ﻿Three new species of the genus Ischnothyreus Simon, 1893 and the discovery of the male of I.linzhiensis Hu, 2001 from Tibet, China (Araneae, Oonopidae)
Source: Zookeys. 2023 Mar 9;1152:119–31. doi: 10.3897/zookeys.1152.100341 (PMC10193446; doi:10.3897/zookeys.1152.100341)
Supplement: XML Treatment for Ischnothyreus caoqii [file zookeys.1152.100341-treatment1.xml]

<!DOCTYPE tp:taxon-treatment
  PUBLIC "-//TaxonX//DTD Taxonomic Treatment Publishing DTD v0 20100105//EN" "tax-treatment-NSO.dtd">
<tp:taxon-treatment xmlns:tp="http://www.plazi.org/taxpub"><tp:treatment-meta><kwd-group><label>Taxon classification</label><kwd>
                <named-content content-type="kingdom">Animalia</named-content>
              </kwd><kwd>
                <named-content content-type="order">Araneae</named-content>
              </kwd><kwd>
                <named-content content-type="family">Oonopidae</named-content>
              </kwd></kwd-group><mixed-citation publication-type="journal"><person-group><name><surname>Tong</surname><given-names>Yanfeng</given-names></name><name><surname>Bian</surname><given-names>Dongju</given-names></name><name><surname>Li</surname><given-names>Shuqiang</given-names></name></person-group><article-title>﻿Three new species of the genus <italic><tp:taxon-name><tp:taxon-name-part taxon-name-part-type="genus" reg="Ischnothyreus">Ischnothyreus</tp:taxon-name-part></tp:taxon-name></italic> Simon, 1893 and the discovery of the male of <italic><tp:taxon-name><tp:taxon-name-part taxon-name-part-type="genus" reg="Ischnothyreus">I.</tp:taxon-name-part><tp:taxon-name-part taxon-name-part-type="species" reg="linzhiensis">linzhiensis</tp:taxon-name-part></tp:taxon-name></italic> Hu, 2001 from Tibet, China (<tp:taxon-name><tp:taxon-name-part taxon-name-part-type="order">Araneae</tp:taxon-name-part></tp:taxon-name>, <tp:taxon-name><tp:taxon-name-part taxon-name-part-type="family">Oonopidae</tp:taxon-name-part></tp:taxon-name>)</article-title><source>Zookeys</source><day>09</day><month>03</month><year>2023</year><volume>1152</volume><fpage>119</fpage><lpage>131</lpage><pub-id pub-id-type="doi">10.3897/zookeys.1152.100341</pub-id></mixed-citation></tp:treatment-meta><tp:nomenclature><label>﻿</label><tp:taxon-name>
              <object-id xmlns:xlink="http://www.w3.org/1999/xlink" content-type="arpha" xlink:type="simple">ADD55BE6-37BA-5875-9A6C-8A6745781802</object-id>
              <tp:taxon-name-part taxon-name-part-type="genus" reg="Ischnothyreus">Ischnothyreus</tp:taxon-name-part>
              <tp:taxon-name-part taxon-name-part-type="species" reg="caoqii">caoqii</tp:taxon-name-part>
              <object-id xmlns:xlink="http://www.w3.org/1999/xlink" content-type="zoobank" xlink:type="simple">https://zoobank.org/1BFB2DB2-6119-46E4-B55E-BD37638576BC</object-id>
            </tp:taxon-name><tp:taxon-status xmlns:xlink="http://www.w3.org/1999/xlink" xlink:type="simple">sp. nov.</tp:taxon-status><xref ref-type="fig" rid="F1">Fig. 1A–I</xref></tp:nomenclature><tp:treatment-sec sec-type="type material" id="SECID0EDJAC"><title>Type material.</title><p><bold><italic>Holotype</italic></bold> ♀ (<abbrev xmlns:xlink="http://www.w3.org/1999/xlink" content-type="institution" xlink:title="Shenyang Normal University" id="ABBRID0EOJAC" xlink:type="simple">SYNU</abbrev>-508): China, Tibet, Nyingchi, Pome County, road to Metok County, 80 K; <named-content xmlns:xlink="http://www.w3.org/1999/xlink" content-type="dwc:verbatimCoordinates" xlink:type="simple"><named-content content-type="geo-json" specific-use="{&#34;type&#34;:&#34;Point&#34;,&#34;coordinates&#34;:[95.499383,29.664950]}" id="NCID0EWJAC" xlink:type="simple">29°39.897'N, 95°29.963'E</named-content></named-content>; 2140±5 m; 10.VIII.2013; Qi Cao leg.</p></tp:treatment-sec><tp:treatment-sec sec-type="diagnosis" id="SECID0E2JAC"><title>Diagnosis.</title><p>The new species is similar to <italic><tp:taxon-name><tp:taxon-name-part taxon-name-part-type="genus" reg="Ischnothyreus">I.</tp:taxon-name-part><tp:taxon-name-part taxon-name-part-type="species" reg="jianglangi">jianglangi</tp:taxon-name-part></tp:taxon-name></italic> Tong &amp; Li, 2020 in the size of the abdominal scuta, but can be distinguished by the large, semicirculared structure of the endogyne and the simple winding duct (Fig. <xref ref-type="fig" rid="F1">1H, I</xref>) vs. a triangular structure and a complex winding duct (see <xref ref-type="bibr" rid="B7">Tong et al. 2020</xref>: fig. 17A, B).</p><fig id="F1" position="float" orientation="portrait"><object-id xmlns:xlink="http://www.w3.org/1999/xlink" content-type="doi" xlink:type="simple">10.3897/zookeys.1152.100341.figure1</object-id><object-id xmlns:xlink="http://www.w3.org/1999/xlink" content-type="arpha" xlink:type="simple">128F7859-121A-50BF-B041-23CFEACFB5E3</object-id><label>Figure 1.</label><caption><p><italic><tp:taxon-name><tp:taxon-name-part taxon-name-part-type="genus" reg="Ischnothyreus">Ischnothyreus</tp:taxon-name-part><tp:taxon-name-part taxon-name-part-type="species" reg="caoqii">caoqii</tp:taxon-name-part></tp:taxon-name></italic> sp. nov., female holotype <bold>A–C</bold> habitus in dorsal, ventral and lateral views <bold>D</bold> epigastric region, ventral view <bold>E–G</bold> prosoma, dorsal, ventral and anterior views <bold>H, I</bold> endogyne, ventral and dorsal views (cleared in lactic acid). Abbreviations: a = apodeme; <abbrev xmlns:xlink="http://www.w3.org/1999/xlink" xlink:title="semicircle-shaped structure" id="ABBRID0EPLAC" xlink:type="simple">sss</abbrev> = semicircle-shaped structure; <abbrev xmlns:xlink="http://www.w3.org/1999/xlink" xlink:title="winding duct" id="ABBRID0ETLAC" xlink:type="simple">wd</abbrev> = winding duct. Scale bars: 0.4 mm (<bold>A–C, E–G</bold>); 0.2 mm (<bold>D, H, I</bold>).</p></caption><graphic xmlns:xlink="http://www.w3.org/1999/xlink" xlink:href="zookeys-1152-119_article-100341__-g001.jpg" position="float" orientation="portrait" xlink:type="simple" id="oo_821808.jpg"><uri content-type="original_file" xlink:type="simple">https://binary.pensoft.net/fig/821808</uri></graphic></fig></tp:treatment-sec><tp:treatment-sec sec-type="description" id="SECID0EAMAC"><title>Description.</title><p><bold>Female (holotype). <italic>Body</italic></bold>: habitus as in Fig. <xref ref-type="fig" rid="F1">1A–C</xref>; body length 1.96. <bold><italic>Carapace</italic></bold>: 0.94 long, 0.82 wide; brownish, with a yellowish center, broadly oval in dorsal view, pars cephalica strongly elevated in lateral view, surface of elevated portion of pars cephalica smooth, sides finely reticulate, lateral margin straight, smooth (Fig. <xref ref-type="fig" rid="F1">1E</xref>). <bold><italic>Clypeus</italic></bold>: straight in frontal view, <abbrev xmlns:xlink="http://www.w3.org/1999/xlink" xlink:title="anterior lateral eye" id="ABBRID0EYMAC" xlink:type="simple">ALE</abbrev> separated from edge of carapace by less than radius (Fig. <xref ref-type="fig" rid="F1">1G</xref>). <bold><italic>Eyes</italic></bold>: <abbrev xmlns:xlink="http://www.w3.org/1999/xlink" xlink:title="anterior lateral eye" id="ABBRID0EDNAC" xlink:type="simple">ALE</abbrev> largest, <abbrev xmlns:xlink="http://www.w3.org/1999/xlink" xlink:title="anterior lateral eye" id="ABBRID0EHNAC" xlink:type="simple">ALE</abbrev> circular, <abbrev xmlns:xlink="http://www.w3.org/1999/xlink" xlink:title="posterior median eye" id="ABBRID0ELNAC" xlink:type="simple">PME</abbrev> squared, <abbrev xmlns:xlink="http://www.w3.org/1999/xlink" xlink:title="posterior lateral eye" id="ABBRID0EPNAC" xlink:type="simple">PLE</abbrev> oval; posterior eye row recurved from above; <abbrev xmlns:xlink="http://www.w3.org/1999/xlink" xlink:title="anterior lateral eye" id="ABBRID0ETNAC" xlink:type="simple">ALE</abbrev> touching, <abbrev xmlns:xlink="http://www.w3.org/1999/xlink" xlink:title="anterior lateral eye" id="ABBRID0EXNAC" xlink:type="simple">ALE</abbrev>-<abbrev xmlns:xlink="http://www.w3.org/1999/xlink" xlink:title="posterior lateral eye" id="ABBRID0E2NAC" xlink:type="simple">PLE</abbrev> touching (Fig. <xref ref-type="fig" rid="F1">1E, G</xref>). <bold><italic>Sternum</italic></bold>: longer than wide, pale orange (Fig. <xref ref-type="fig" rid="F1">1F</xref>). <bold><italic>Mouthparts</italic></bold>: chelicerae, endites, and labium orange; chelicerae and endites unmodified. <bold><italic>Abdomen</italic></bold>: 1.05 long, 0.73 wide; dorsal scutum well sclerotized, pale orange, covering 1/3 of abdomen width and approximately 1/3 of abdomen length; epigastric scutum well sclerotized, pale orange; postgastric scutum hexagonal. <bold><italic>Legs</italic></bold>: pale orange, femur I with two prolateral spines, tibia I with four pairs, metatarsus I with two pairs of long ventral spines. Leg II spination similar to leg I, except femur with only one prolateral spine. Legs III and IV spineless. <bold><italic>Endogyne</italic></bold>: winding duct complex, strongly convoluted, ending in semicircle-shaped structure (Fig. <xref ref-type="fig" rid="F1">1H, I</xref>).</p><p><bold>Male.</bold> Unknown.</p></tp:treatment-sec><tp:treatment-sec sec-type="etymology" id="SECID0EDPAC"><title>Etymology.</title><p>The species is named after Mr. Qi Cao, the collector of the type specimens; noun in genitive case.</p></tp:treatment-sec><tp:treatment-sec sec-type="distribution" id="SECID0EIPAC"><title>Distribution.</title><p>Known only from the type locality.</p></tp:treatment-sec><ref-list><ref id="B7"><mixed-citation xmlns:xlink="http://www.w3.org/1999/xlink" xlink:type="simple"><person-group><name name-style="western"><surname>Tong</surname><given-names>Y</given-names></name><name name-style="western"><surname>Li</surname><given-names>S</given-names></name><name name-style="western"><surname>Bian</surname><given-names>D</given-names></name></person-group> (<year>2020</year>) <article-title>Taxonomic study of the genus <italic><tp:taxon-name><tp:taxon-name-part taxon-name-part-type="genus">Ischnothyreus</tp:taxon-name-part></tp:taxon-name></italic> Simon, 1893 from Myanmar (<tp:taxon-name><tp:taxon-name-part taxon-name-part-type="order">Araneae</tp:taxon-name-part></tp:taxon-name>, <tp:taxon-name><tp:taxon-name-part taxon-name-part-type="family">Oonopidae</tp:taxon-name-part></tp:taxon-name>).</article-title><source>ZooKeys</source><volume>993</volume>: <fpage>1</fpage>–<lpage>26</lpage>. <ext-link xlink:href="10.3897/zookeys.993.57676" ext-link-type="doi" xlink:type="simple">https://doi.org/10.3897/zookeys.993.57676</ext-link></mixed-citation></ref></ref-list></tp:taxon-treatment>
