# Supplementary material for: ﻿Three new species of the genus Ischnothyreus Simon, 1893 and the discovery of the male of I.linzhiensis Hu, 2001 from Tibet, China (Araneae, Oonopidae)
Source: Zookeys. 2023 Mar 9;1152:119–31. doi: 10.3897/zookeys.1152.100341 (PMC10193446; doi:10.3897/zookeys.1152.100341)
Supplement: XML Treatment for Ischnothyreus linzhiensis [file zookeys.1152.100341-treatment2.xml]

<!DOCTYPE tp:taxon-treatment
  PUBLIC "-//TaxonX//DTD Taxonomic Treatment Publishing DTD v0 20100105//EN" "tax-treatment-NSO.dtd">
<tp:taxon-treatment xmlns:tp="http://www.plazi.org/taxpub"><tp:treatment-meta><kwd-group><label>Taxon classification</label><kwd>
                <named-content content-type="kingdom">Animalia</named-content>
              </kwd><kwd>
                <named-content content-type="order">Araneae</named-content>
              </kwd><kwd>
                <named-content content-type="family">Oonopidae</named-content>
              </kwd></kwd-group><mixed-citation publication-type="journal"><person-group><name><surname>Tong</surname><given-names>Yanfeng</given-names></name><name><surname>Bian</surname><given-names>Dongju</given-names></name><name><surname>Li</surname><given-names>Shuqiang</given-names></name></person-group><article-title>﻿Three new species of the genus <italic><tp:taxon-name><tp:taxon-name-part taxon-name-part-type="genus" reg="Ischnothyreus">Ischnothyreus</tp:taxon-name-part></tp:taxon-name></italic> Simon, 1893 and the discovery of the male of <italic><tp:taxon-name><tp:taxon-name-part taxon-name-part-type="genus" reg="Ischnothyreus">I.</tp:taxon-name-part><tp:taxon-name-part taxon-name-part-type="species" reg="linzhiensis">linzhiensis</tp:taxon-name-part></tp:taxon-name></italic> Hu, 2001 from Tibet, China (<tp:taxon-name><tp:taxon-name-part taxon-name-part-type="order">Araneae</tp:taxon-name-part></tp:taxon-name>, <tp:taxon-name><tp:taxon-name-part taxon-name-part-type="family">Oonopidae</tp:taxon-name-part></tp:taxon-name>)</article-title><source>Zookeys</source><day>09</day><month>03</month><year>2023</year><volume>1152</volume><fpage>119</fpage><lpage>131</lpage><pub-id pub-id-type="doi">10.3897/zookeys.1152.100341</pub-id></mixed-citation></tp:treatment-meta><tp:nomenclature><label>﻿</label><tp:taxon-name>
              <object-id xmlns:xlink="http://www.w3.org/1999/xlink" content-type="arpha" xlink:type="simple">789AD17F-C440-5F21-A5E5-7D97E4DA39CA</object-id>
              <tp:taxon-name-part taxon-name-part-type="genus" reg="Ischnothyreus">Ischnothyreus</tp:taxon-name-part>
              <tp:taxon-name-part taxon-name-part-type="species" reg="linzhiensis">linzhiensis</tp:taxon-name-part>
            </tp:taxon-name><tp:taxon-authority>Hu, 2001</tp:taxon-authority><xref ref-type="fig" rid="F2">Figs 2A–L</xref><xref ref-type="fig" rid="F3">, 3A–I</xref><xref ref-type="fig" rid="F4">, 4A–C</xref></tp:nomenclature><tp:treatment-sec sec-type="material" id="SECID0E6AAE"><title>Material examined.</title><p>7♂, 9♀ (<abbrev xmlns:xlink="http://www.w3.org/1999/xlink" content-type="institution" xlink:title="Shenyang Normal University" id="ABBRID0EFBAE" xlink:type="simple">SYNU</abbrev>-509-524): China, Tibet, Nyingchi, Pome County, Yigong Town, Kaduo Village, <named-content xmlns:xlink="http://www.w3.org/1999/xlink" content-type="dwc:verbatimCoordinates" xlink:type="simple"><named-content content-type="geo-json" specific-use="{&#34;type&#34;:&#34;Point&#34;,&#34;coordinates&#34;:[95.032133,30.125250]}" id="NCID0ENBAE" xlink:type="simple">30°07.515'N, 95°01.928'E</named-content></named-content>; 2072±3 m; 10.VIII.2013; Qi Cao leg.</p></tp:treatment-sec><tp:treatment-sec sec-type="diagnosis" id="SECID0ESBAE"><title>Diagnosis.</title><p>This species is similar to <italic><tp:taxon-name><tp:taxon-name-part taxon-name-part-type="genus" reg="Ischnothyreus">I.</tp:taxon-name-part><tp:taxon-name-part taxon-name-part-type="species" reg="serpentinum">serpentinum</tp:taxon-name-part></tp:taxon-name></italic> Saaristo, 2001 in the morphology of the winding duct and the size of the abdominal scuta, but can be distinguished by the large, snout-like structure of the endogyne (Fig. <xref ref-type="fig" rid="F3">3H, I</xref>) vs. a small posterior process (see <xref ref-type="bibr" rid="B6">Richard et al. 2016</xref>: fig. 75E), and the conical apophysis of the male cheliceral anterior face and the flag-like sclerotized process of the fang base (Figs <xref ref-type="fig" rid="F2">2D–F</xref>, <xref ref-type="fig" rid="F4">4C</xref>) vs. unmodified chelicerae (see <xref ref-type="bibr" rid="B6">Richard et al. 2016</xref>: fig. 70E).</p><fig id="F2" position="float" orientation="portrait"><object-id xmlns:xlink="http://www.w3.org/1999/xlink" content-type="doi" xlink:type="simple">10.3897/zookeys.1152.100341.figure2</object-id><object-id xmlns:xlink="http://www.w3.org/1999/xlink" content-type="arpha" xlink:type="simple">22FAFC1E-15CC-5275-9998-1D27782B249C</object-id><label>Figure 2.</label><caption><p><italic><tp:taxon-name><tp:taxon-name-part taxon-name-part-type="genus" reg="Ischnothyreus">Ischnothyreus</tp:taxon-name-part><tp:taxon-name-part taxon-name-part-type="species" reg="linzhiensis">linzhiensis</tp:taxon-name-part></tp:taxon-name></italic> Hu, 2001, male <bold>A–C</bold> habitus in dorsal, ventral and lateral views <bold>D–F</bold> left chelicera, anterior, lateral and posterior views <bold>G–I</bold> prosoma, dorsal, ventral and anterior views <bold>J–L</bold> left palp, prolateral, dorsal and retrolateral views. Abbreviations: <abbrev xmlns:xlink="http://www.w3.org/1999/xlink" xlink:title="conical apophysis" id="ABBRID0ESDAE" xlink:type="simple">ca</abbrev> = conical apophysis; <abbrev xmlns:xlink="http://www.w3.org/1999/xlink" xlink:title="strong, tooth-like projection" id="ABBRID0EWDAE" xlink:type="simple">stp</abbrev> = strong, tooth-like projection; <abbrev xmlns:xlink="http://www.w3.org/1999/xlink" xlink:title="ventral projection" id="ABBRID0E1DAE" xlink:type="simple">vp</abbrev> = ventral projection; <abbrev xmlns:xlink="http://www.w3.org/1999/xlink" xlink:title="ventral protuberance" id="ABBRID0E5DAE" xlink:type="simple">vpr</abbrev> = ventral protuberance. Scale bars: 0.4 mm (<bold>A–C, G–I</bold>); 0.1 mm (<bold>D–F, J–L</bold>).</p></caption><graphic xmlns:xlink="http://www.w3.org/1999/xlink" xlink:href="zookeys-1152-119_article-100341__-g002.jpg" position="float" orientation="portrait" xlink:type="simple" id="oo_821809.jpg"><uri content-type="original_file" xlink:type="simple">https://binary.pensoft.net/fig/821809</uri></graphic></fig><fig id="F3" position="float" orientation="portrait"><object-id xmlns:xlink="http://www.w3.org/1999/xlink" content-type="doi" xlink:type="simple">10.3897/zookeys.1152.100341.figure3</object-id><object-id xmlns:xlink="http://www.w3.org/1999/xlink" content-type="arpha" xlink:type="simple">1EE15524-F750-5782-A53F-0471A7CB6237</object-id><label>Figure 3.</label><caption><p><italic><tp:taxon-name><tp:taxon-name-part taxon-name-part-type="genus" reg="Ischnothyreus">Ischnothyreus</tp:taxon-name-part><tp:taxon-name-part taxon-name-part-type="species" reg="linzhiensis">linzhiensis</tp:taxon-name-part></tp:taxon-name></italic> Hu, 2001, female <bold>A–C</bold> habitus in dorsal, ventral and lateral views <bold>D</bold> epigastric region, ventral view <bold>E–G</bold> prosoma, dorsal, ventral and anterior views <bold>H, I</bold> endogyne, ventral and dorsal views (cleared in lactic acid). Abbreviations: a = apodeme; <abbrev xmlns:xlink="http://www.w3.org/1999/xlink" xlink:title="snout-like structure" id="ABBRID0EGFAE" xlink:type="simple">sls</abbrev> = snout-like structure; <abbrev xmlns:xlink="http://www.w3.org/1999/xlink" xlink:title="winding duct" id="ABBRID0EKFAE" xlink:type="simple">wd</abbrev> = winding duct. Scale bars: 0.4 mm (<bold>A–C, E–G</bold>); 0.2 mm (<bold>D, H, I</bold>).</p></caption><graphic xmlns:xlink="http://www.w3.org/1999/xlink" xlink:href="zookeys-1152-119_article-100341__-g003.jpg" position="float" orientation="portrait" xlink:type="simple" id="oo_821810.jpg"><uri content-type="original_file" xlink:type="simple">https://binary.pensoft.net/fig/821810</uri></graphic></fig><fig id="F4" position="float" orientation="portrait"><object-id xmlns:xlink="http://www.w3.org/1999/xlink" content-type="doi" xlink:type="simple">10.3897/zookeys.1152.100341.figure4</object-id><object-id xmlns:xlink="http://www.w3.org/1999/xlink" content-type="arpha" xlink:type="simple">650F7C7E-E21F-531A-BA48-78A0D717E879</object-id><label>Figure 4.</label><caption><p><italic><tp:taxon-name><tp:taxon-name-part taxon-name-part-type="genus" reg="Ischnothyreus">Ischnothyreus</tp:taxon-name-part><tp:taxon-name-part taxon-name-part-type="species" reg="linzhiensis">linzhiensis</tp:taxon-name-part></tp:taxon-name></italic> Hu, 2001, male <bold>A–C</bold><abbrev xmlns:xlink="http://www.w3.org/1999/xlink" xlink:title="scanning electron microscopy" id="ABBRID0EMGAE" xlink:type="simple">SEM</abbrev>; <italic><tp:taxon-name><tp:taxon-name-part taxon-name-part-type="genus" reg="Ischnothyreus">Ischnothyreus</tp:taxon-name-part><tp:taxon-name-part taxon-name-part-type="species" reg="pome">pome</tp:taxon-name-part></tp:taxon-name></italic> sp. nov., male holotype <bold>D–F</bold><abbrev xmlns:xlink="http://www.w3.org/1999/xlink" xlink:title="scanning electron microscopy" id="ABBRID0E4GAE" xlink:type="simple">SEM</abbrev><bold>A, E</bold> left palp, prolateral view <bold>B, D</bold> distal end of bulb, prolateral view <bold>C, F</bold> left chelicerae, anterior and posterior views. Abbreviations: <abbrev xmlns:xlink="http://www.w3.org/1999/xlink" xlink:title="conical apophysis" id="ABBRID0EHHAE" xlink:type="simple">ca</abbrev> = conical apophysis; <abbrev xmlns:xlink="http://www.w3.org/1999/xlink" xlink:title="dorsal membrane" id="ABBRID0ELHAE" xlink:type="simple">dm</abbrev> = dorsal membrane; <abbrev xmlns:xlink="http://www.w3.org/1999/xlink" xlink:title="flag-like process" id="ABBRID0EPHAE" xlink:type="simple">flp</abbrev> = flag-like process; <abbrev xmlns:xlink="http://www.w3.org/1999/xlink" xlink:title="leaf-like projection" id="ABBRID0ETHAE" xlink:type="simple">llp</abbrev> = leaf-like projection; <abbrev xmlns:xlink="http://www.w3.org/1999/xlink" xlink:title="needle-like membrane" id="ABBRID0EXHAE" xlink:type="simple">nlm</abbrev> = needle-like membrane. Scale bars: 0.1 mm (<bold>A, C, E, F</bold>); 0.05 mm (<bold>B, D</bold>).</p></caption><graphic xmlns:xlink="http://www.w3.org/1999/xlink" xlink:href="zookeys-1152-119_article-100341__-g004.jpg" position="float" orientation="portrait" xlink:type="simple" id="oo_821811.jpg"><uri content-type="original_file" xlink:type="simple">https://binary.pensoft.net/fig/821811</uri></graphic></fig></tp:treatment-sec><tp:treatment-sec sec-type="description" id="SECID0EEIAE"><title>Description.</title><p><bold>Male (<abbrev xmlns:xlink="http://www.w3.org/1999/xlink" content-type="institution" xlink:title="Shenyang Normal University" id="ABBRID0EMIAE" xlink:type="simple">SYNU</abbrev>-509). <italic>Body</italic></bold>: habitus as in Fig. <xref ref-type="fig" rid="F2">2A–C</xref>; body length 1.64. <bold><italic>Carapace</italic></bold>: 0.88 long, 0.65 wide; yellow, oval in dorsal view, pars cephalica strongly elevated in lateral view, surface of elevated portion of pars cephalica smooth, sides finely reticulate, lateral margin straight, smooth (Fig. <xref ref-type="fig" rid="F2">2G</xref>). <bold><italic>Clypeus</italic></bold>: straight in frontal view, <abbrev xmlns:xlink="http://www.w3.org/1999/xlink" xlink:title="anterior lateral eye" id="ABBRID0EBJAE" xlink:type="simple">ALE</abbrev> separated from edge of carapace by their diameter (Fig. <xref ref-type="fig" rid="F2">2I</xref>). <bold><italic>Eyes</italic></bold>: <abbrev xmlns:xlink="http://www.w3.org/1999/xlink" xlink:title="anterior lateral eye" id="ABBRID0EMJAE" xlink:type="simple">ALE</abbrev> largest, <abbrev xmlns:xlink="http://www.w3.org/1999/xlink" xlink:title="anterior lateral eye" id="ABBRID0EQJAE" xlink:type="simple">ALE</abbrev> circular, <abbrev xmlns:xlink="http://www.w3.org/1999/xlink" xlink:title="posterior median eye" id="ABBRID0EUJAE" xlink:type="simple">PME</abbrev> squared, <abbrev xmlns:xlink="http://www.w3.org/1999/xlink" xlink:title="posterior lateral eye" id="ABBRID0EYJAE" xlink:type="simple">PLE</abbrev> oval; posterior eye row recurved from above; <abbrev xmlns:xlink="http://www.w3.org/1999/xlink" xlink:title="anterior lateral eye" id="ABBRID0E3JAE" xlink:type="simple">ALE</abbrev> touching, <abbrev xmlns:xlink="http://www.w3.org/1999/xlink" xlink:title="anterior lateral eye" id="ABBRID0EAKAE" xlink:type="simple">ALE</abbrev>-<abbrev xmlns:xlink="http://www.w3.org/1999/xlink" xlink:title="posterior lateral eye" id="ABBRID0EEKAE" xlink:type="simple">PLE</abbrev> touching (Fig. <xref ref-type="fig" rid="F2">2G, I</xref>). <bold><italic>Sternum</italic></bold>: as long as wide, pale orange (Fig. <xref ref-type="fig" rid="F2">2H</xref>). <bold><italic>Mouthparts</italic></bold>: chelicerae, endites and labium yellow; chelicerae straight, anterior face with conical apophysis, base of fangs with large flag-like sclerotized process, fang groove with a few small and one larger denticles (Figs <xref ref-type="fig" rid="F2">2D–F</xref>, <xref ref-type="fig" rid="F3">3C</xref>); anteromedian tip of endites with one strong, tooth-like projection (Fig. <xref ref-type="fig" rid="F2">2H</xref>). <bold><italic>Abdomen</italic></bold>: 0.76 long, 0.44 wide; dorsal scutum dark brown, covering 4/5 of abdomen width and approximately 5/6 of abdomen length, not fused to epigastric scutum; postgastric scutum covering ~ 2/3 of abdomen length. <bold><italic>Legs</italic></bold>: pale orange, femur I with two prolateral spines, tibia I with four pairs, metatarsus I with two pairs of long ventral spines. Leg II spination similar to leg I, except femur with only one prolateral spine. Legs III and IV spineless. <bold><italic>Palp</italic></bold>: trochanter with ventral projection; bulb with one ventral protuberance, distal end of bulb stout, with dorsal membrane, needle-like membrane and two leaf-like projections (Figs <xref ref-type="fig" rid="F2">2J–L</xref>, <xref ref-type="fig" rid="F4">4A, B</xref>).</p><p><bold>Female (<abbrev xmlns:xlink="http://www.w3.org/1999/xlink" content-type="institution" xlink:title="Shenyang Normal University" id="ABBRID0EXLAE" xlink:type="simple">SYNU</abbrev>-516).</bold> Same as male except as noted. <bold><italic>Body</italic></bold>: habitus as in Fig. <xref ref-type="fig" rid="F3">3A–C</xref>; body length 1.76. <bold><italic>Carapace</italic></bold>: 0.72 long, 0.67 wide. <bold><italic>Mouthparts</italic></bold>: chelicerae and endites unmodified. <bold><italic>Abdomen</italic></bold>: 1.05 long, 0.67 wide; dorsal scutum very small; epigastric scutum well sclerotized, orange; postgastric scutum widely hexagonal, only around epigastric furrow. <bold><italic>Endogyne</italic></bold>: winding duct complex, strongly convoluted, ending in large, snout-like structure (Fig. <xref ref-type="fig" rid="F3">3H, I</xref>).</p></tp:treatment-sec><tp:treatment-sec sec-type="distribution" id="SECID0EZMAE"><title>Distribution.</title><p>China (Tibet: Nyingchi).</p></tp:treatment-sec><ref-list><ref id="B6"><mixed-citation xmlns:xlink="http://www.w3.org/1999/xlink" xlink:type="simple"><person-group><name name-style="western"><surname>Richard</surname><given-names>M</given-names></name><name name-style="western"><surname>Graber</surname><given-names>W</given-names></name><name name-style="western"><surname>Kropf</surname><given-names>C</given-names></name></person-group> (<year>2016</year>) <article-title>The goblin spider genus <italic><tp:taxon-name><tp:taxon-name-part taxon-name-part-type="genus">Ischnothyreus</tp:taxon-name-part></tp:taxon-name></italic> (<tp:taxon-name><tp:taxon-name-part taxon-name-part-type="order">Araneae</tp:taxon-name-part></tp:taxon-name>, <tp:taxon-name><tp:taxon-name-part taxon-name-part-type="family">Oonopidae</tp:taxon-name-part></tp:taxon-name>) in Java and Sumatra.</article-title><source>Zootaxa</source><volume>4151</volume>(<issue>1</issue>): <fpage>1</fpage>–<lpage>99</lpage>. <ext-link xlink:href="10.11646/zootaxa.4151.1.1" ext-link-type="doi" xlink:type="simple">https://doi.org/10.11646/zootaxa.4151.1.1</ext-link></mixed-citation></ref></ref-list></tp:taxon-treatment>
