# Supplementary material for: ﻿Three new species of the genus Ischnothyreus Simon, 1893 and the discovery of the male of I.linzhiensis Hu, 2001 from Tibet, China (Araneae, Oonopidae)
Source: Zookeys. 2023 Mar 9;1152:119–31. doi: 10.3897/zookeys.1152.100341 (PMC10193446; doi:10.3897/zookeys.1152.100341)
Supplement: XML Treatment for Ischnothyreus metok [file zookeys.1152.100341-treatment3.xml]

<!DOCTYPE tp:taxon-treatment
  PUBLIC "-//TaxonX//DTD Taxonomic Treatment Publishing DTD v0 20100105//EN" "tax-treatment-NSO.dtd">
<tp:taxon-treatment xmlns:tp="http://www.plazi.org/taxpub"><tp:treatment-meta><kwd-group><label>Taxon classification</label><kwd>
                <named-content content-type="kingdom">Animalia</named-content>
              </kwd><kwd>
                <named-content content-type="order">Araneae</named-content>
              </kwd><kwd>
                <named-content content-type="family">Oonopidae</named-content>
              </kwd></kwd-group><mixed-citation publication-type="journal"><person-group><name><surname>Tong</surname><given-names>Yanfeng</given-names></name><name><surname>Bian</surname><given-names>Dongju</given-names></name><name><surname>Li</surname><given-names>Shuqiang</given-names></name></person-group><article-title>﻿Three new species of the genus <italic><tp:taxon-name><tp:taxon-name-part taxon-name-part-type="genus" reg="Ischnothyreus">Ischnothyreus</tp:taxon-name-part></tp:taxon-name></italic> Simon, 1893 and the discovery of the male of <italic><tp:taxon-name><tp:taxon-name-part taxon-name-part-type="genus" reg="Ischnothyreus">I.</tp:taxon-name-part><tp:taxon-name-part taxon-name-part-type="species" reg="linzhiensis">linzhiensis</tp:taxon-name-part></tp:taxon-name></italic> Hu, 2001 from Tibet, China (<tp:taxon-name><tp:taxon-name-part taxon-name-part-type="order">Araneae</tp:taxon-name-part></tp:taxon-name>, <tp:taxon-name><tp:taxon-name-part taxon-name-part-type="family">Oonopidae</tp:taxon-name-part></tp:taxon-name>)</article-title><source>Zookeys</source><day>09</day><month>03</month><year>2023</year><volume>1152</volume><fpage>119</fpage><lpage>131</lpage><pub-id pub-id-type="doi">10.3897/zookeys.1152.100341</pub-id></mixed-citation></tp:treatment-meta><tp:nomenclature><label>﻿</label><tp:taxon-name>
              <object-id xmlns:xlink="http://www.w3.org/1999/xlink" content-type="arpha" xlink:type="simple">BBEDC6A0-129D-5877-B3BB-B8144D75F0D8</object-id>
              <tp:taxon-name-part taxon-name-part-type="genus" reg="Ischnothyreus">Ischnothyreus</tp:taxon-name-part>
              <tp:taxon-name-part taxon-name-part-type="species" reg="metok">metok</tp:taxon-name-part>
              <object-id xmlns:xlink="http://www.w3.org/1999/xlink" content-type="zoobank" xlink:type="simple">https://zoobank.org/455D6D15-EE9C-480D-A82B-84813FF407C2</object-id>
            </tp:taxon-name><tp:taxon-status xmlns:xlink="http://www.w3.org/1999/xlink" xlink:type="simple">sp. nov.</tp:taxon-status><xref ref-type="fig" rid="F5">Fig. 5A–I</xref></tp:nomenclature><tp:treatment-sec sec-type="type material" id="SECID0ELOAE"><title>Type material.</title><p><bold><italic>Holotype</italic></bold> ♀ (<abbrev xmlns:xlink="http://www.w3.org/1999/xlink" content-type="institution" xlink:title="Shenyang Normal University" id="ABBRID0EWOAE" xlink:type="simple">SYNU</abbrev>-525): China, Tibet, Nyingchi, Metok County, Metok Town, Countryside Tour, <named-content xmlns:xlink="http://www.w3.org/1999/xlink" content-type="dwc:verbatimCoordinates" xlink:type="simple"><named-content content-type="geo-json" specific-use="{&#34;type&#34;:&#34;Point&#34;,&#34;coordinates&#34;:[95.314600,29.318117]}" id="NCID0E5OAE" xlink:type="simple">29°19.087'N, 95°18.876'E</named-content></named-content>, 1280±5 m, 4.VIII.2013, Qi Cao leg.</p></tp:treatment-sec><tp:treatment-sec sec-type="diagnosis" id="SECID0EDPAE"><title>Diagnosis.</title><p>The new species is similar to <italic><tp:taxon-name><tp:taxon-name-part taxon-name-part-type="genus" reg="Ischnothyreus">I.</tp:taxon-name-part><tp:taxon-name-part taxon-name-part-type="species" reg="comicus">comicus</tp:taxon-name-part></tp:taxon-name></italic> Edward &amp; Harvey, 2014 in the size of the abdominal scuta, but can be distinguished by the semicircle-shaped depression of the endogyne (Fig. <xref ref-type="fig" rid="F5">5H</xref>) vs. a smile-shaped depression (see <xref ref-type="bibr" rid="B2">Edward and Harvey 2014</xref>: figs 13I, 14F).</p><fig id="F5" position="float" orientation="portrait"><object-id xmlns:xlink="http://www.w3.org/1999/xlink" content-type="doi" xlink:type="simple">10.3897/zookeys.1152.100341.figure5</object-id><object-id xmlns:xlink="http://www.w3.org/1999/xlink" content-type="arpha" xlink:type="simple">B8237C50-3352-5503-9DCC-64673E7EBF92</object-id><label>Figure 5.</label><caption><p><italic><tp:taxon-name><tp:taxon-name-part taxon-name-part-type="genus" reg="Ischnothyreus">Ischnothyreus</tp:taxon-name-part><tp:taxon-name-part taxon-name-part-type="species" reg="metok">metok</tp:taxon-name-part></tp:taxon-name></italic> sp. nov., female holotype <bold>A–C</bold> habitus in dorsal, ventral and lateral views <bold>D</bold> epigastric region, ventral view <bold>E–G</bold> prosoma, dorsal, ventral and anterior views <bold>H, I</bold> endogyne, ventral and dorsal views (cleared in lactic acid). Abbreviations: a = apodeme; <abbrev xmlns:xlink="http://www.w3.org/1999/xlink" xlink:title="semicircle-shaped depression" id="ABBRID0EXQAE" xlink:type="simple">ssd</abbrev> = semicircle-shaped depression; <abbrev xmlns:xlink="http://www.w3.org/1999/xlink" xlink:title="winding duct" id="ABBRID0E2QAE" xlink:type="simple">wd</abbrev> = winding duct. Scale bars: 0.4 mm (<bold>A–C, E–G</bold>); 0.2 mm (<bold>D, H, I</bold>).</p></caption><graphic xmlns:xlink="http://www.w3.org/1999/xlink" xlink:href="zookeys-1152-119_article-100341__-g005.jpg" position="float" orientation="portrait" xlink:type="simple" id="oo_821812.jpg"><uri content-type="original_file" xlink:type="simple">https://binary.pensoft.net/fig/821812</uri></graphic></fig></tp:treatment-sec><tp:treatment-sec sec-type="description" id="SECID0EIRAE"><title>Description.</title><p><bold>Female (holotype). <italic>Body</italic></bold>: habitus as in Fig. <xref ref-type="fig" rid="F5">5A–C</xref>; body length 1.64. <bold><italic>Carapace</italic></bold>: 0.77 long, 0.67 wide; dark brown, broadly oval in dorsal view, pars cephalica strongly elevated in lateral view, surface of elevated portion of pars cephalica finely reticulate, sides strongly reticulate, lateral margin straight, smooth (Fig. <xref ref-type="fig" rid="F5">5E</xref>). <bold><italic>Clypeus</italic></bold>: straight in frontal view, <abbrev xmlns:xlink="http://www.w3.org/1999/xlink" xlink:title="anterior lateral eye" id="ABBRID0EASAE" xlink:type="simple">ALE</abbrev> separated from edge of carapace by less than their radius (Fig. <xref ref-type="fig" rid="F5">5G</xref>). <bold><italic>Eyes</italic></bold>: <abbrev xmlns:xlink="http://www.w3.org/1999/xlink" xlink:title="anterior lateral eye" id="ABBRID0ELSAE" xlink:type="simple">ALE</abbrev> largest, <abbrev xmlns:xlink="http://www.w3.org/1999/xlink" xlink:title="anterior lateral eye" id="ABBRID0EPSAE" xlink:type="simple">ALE</abbrev> circular, <abbrev xmlns:xlink="http://www.w3.org/1999/xlink" xlink:title="posterior median eye" id="ABBRID0ETSAE" xlink:type="simple">PME</abbrev> squared, <abbrev xmlns:xlink="http://www.w3.org/1999/xlink" xlink:title="posterior lateral eye" id="ABBRID0EXSAE" xlink:type="simple">PLE</abbrev> oval; posterior eye row procurved from above; <abbrev xmlns:xlink="http://www.w3.org/1999/xlink" xlink:title="anterior lateral eye" id="ABBRID0E2SAE" xlink:type="simple">ALE</abbrev> separated by less than their radius, <abbrev xmlns:xlink="http://www.w3.org/1999/xlink" xlink:title="anterior lateral eye" id="ABBRID0E6SAE" xlink:type="simple">ALE</abbrev>-<abbrev xmlns:xlink="http://www.w3.org/1999/xlink" xlink:title="posterior lateral eye" id="ABBRID0EDTAE" xlink:type="simple">PLE</abbrev> touching (Fig. <xref ref-type="fig" rid="F5">5E, G</xref>). <bold><italic>Sternum</italic></bold>: longer than wide, pale orange (Fig. <xref ref-type="fig" rid="F5">5F</xref>). <bold><italic>Mouthparts</italic></bold>: chelicerae, endites and labium yellow; chelicerae and endites unmodified<bold>. <italic>Abdomen</italic></bold>: 0.88 long, 0.65 wide; dorsal scutum well sclerotized, dark brown, covering 1/3 of abdomen width and approximately 1/3 of abdomen length, not fused to epigastric scutum; epigastric scutum well sclerotized, yellow; postgastric scutum widely hexagonal. <bold><italic>Legs</italic></bold>: femur I with two prolateral spines, tibia I with four pairs, metatarsus I with two pairs of long ventral spines. Leg II spination similar to leg I, except femur with only one prolateral spine. Legs III and IV spineless. <bold><italic>Endogyne</italic></bold>: with large, semicircle-shaped depression; winding duct complex, strongly convoluted (Fig. <xref ref-type="fig" rid="F5">5H, I</xref>).</p><p><bold>Male.</bold> Unknown.</p></tp:treatment-sec><tp:treatment-sec sec-type="etymology" id="SECID0EMUAE"><title>Etymology.</title><p>The specific name is a noun in apposition taken from the type locality.</p></tp:treatment-sec><tp:treatment-sec sec-type="distribution" id="SECID0ERUAE"><title>Distribution.</title><p>Known only from the type locality.</p></tp:treatment-sec><ref-list><ref id="B2"><mixed-citation xmlns:xlink="http://www.w3.org/1999/xlink" xlink:type="simple"><person-group><name name-style="western"><surname>Edward</surname><given-names>KL</given-names></name><name name-style="western"><surname>Harvey</surname><given-names>MS</given-names></name></person-group> (<year>2014</year>) <article-title>Australian goblin spiders of the genus <italic><tp:taxon-name><tp:taxon-name-part taxon-name-part-type="genus">Ischnothyreus</tp:taxon-name-part></tp:taxon-name></italic> (<tp:taxon-name><tp:taxon-name-part taxon-name-part-type="order">Araneae</tp:taxon-name-part></tp:taxon-name>, <tp:taxon-name><tp:taxon-name-part taxon-name-part-type="family">Oonopidae</tp:taxon-name-part></tp:taxon-name>).</article-title><source>Bulletin of the American Museum of Natural History</source><volume>389</volume>: <fpage>1</fpage>–<lpage>144</lpage>. <ext-link xlink:href="10.1206/865.1" ext-link-type="doi" xlink:type="simple">https://doi.org/10.1206/865.1</ext-link></mixed-citation></ref></ref-list></tp:taxon-treatment>
