# Supplementary material for: ﻿Three new species of the genus Ischnothyreus Simon, 1893 and the discovery of the male of I.linzhiensis Hu, 2001 from Tibet, China (Araneae, Oonopidae)
Source: Zookeys. 2023 Mar 9;1152:119–31. doi: 10.3897/zookeys.1152.100341 (PMC10193446; doi:10.3897/zookeys.1152.100341)
Supplement: XML Treatment for Ischnothyreus pome [file zookeys.1152.100341-treatment4.xml]

<!DOCTYPE tp:taxon-treatment
  PUBLIC "-//TaxonX//DTD Taxonomic Treatment Publishing DTD v0 20100105//EN" "tax-treatment-NSO.dtd">
<tp:taxon-treatment xmlns:tp="http://www.plazi.org/taxpub"><tp:treatment-meta><kwd-group><label>Taxon classification</label><kwd>
                <named-content content-type="kingdom">Animalia</named-content>
              </kwd><kwd>
                <named-content content-type="order">Araneae</named-content>
              </kwd><kwd>
                <named-content content-type="family">Oonopidae</named-content>
              </kwd></kwd-group><mixed-citation publication-type="journal"><person-group><name><surname>Tong</surname><given-names>Yanfeng</given-names></name><name><surname>Bian</surname><given-names>Dongju</given-names></name><name><surname>Li</surname><given-names>Shuqiang</given-names></name></person-group><article-title>﻿Three new species of the genus <italic><tp:taxon-name><tp:taxon-name-part taxon-name-part-type="genus" reg="Ischnothyreus">Ischnothyreus</tp:taxon-name-part></tp:taxon-name></italic> Simon, 1893 and the discovery of the male of <italic><tp:taxon-name><tp:taxon-name-part taxon-name-part-type="genus" reg="Ischnothyreus">I.</tp:taxon-name-part><tp:taxon-name-part taxon-name-part-type="species" reg="linzhiensis">linzhiensis</tp:taxon-name-part></tp:taxon-name></italic> Hu, 2001 from Tibet, China (<tp:taxon-name><tp:taxon-name-part taxon-name-part-type="order">Araneae</tp:taxon-name-part></tp:taxon-name>, <tp:taxon-name><tp:taxon-name-part taxon-name-part-type="family">Oonopidae</tp:taxon-name-part></tp:taxon-name>)</article-title><source>Zookeys</source><day>09</day><month>03</month><year>2023</year><volume>1152</volume><fpage>119</fpage><lpage>131</lpage><pub-id pub-id-type="doi">10.3897/zookeys.1152.100341</pub-id></mixed-citation></tp:treatment-meta><tp:nomenclature><label>﻿</label><tp:taxon-name>
              <object-id xmlns:xlink="http://www.w3.org/1999/xlink" content-type="arpha" xlink:type="simple">6489A94F-F7B5-5B9B-9BA6-3309BA106BFB</object-id>
              <tp:taxon-name-part taxon-name-part-type="genus" reg="Ischnothyreus">Ischnothyreus</tp:taxon-name-part>
              <tp:taxon-name-part taxon-name-part-type="species" reg="pome">pome</tp:taxon-name-part>
              <object-id xmlns:xlink="http://www.w3.org/1999/xlink" content-type="zoobank" xlink:type="simple">https://zoobank.org/89199E5A-66CB-4CA0-8396-6000B96A81EA</object-id>
            </tp:taxon-name><tp:taxon-status xmlns:xlink="http://www.w3.org/1999/xlink" xlink:type="simple">sp. nov.</tp:taxon-status><xref ref-type="fig" rid="F4">Figs 4D–F</xref><xref ref-type="fig" rid="F6">, 6A–L</xref><xref ref-type="fig" rid="F7">, 7A–I</xref></tp:nomenclature><tp:treatment-sec sec-type="type material" id="SECID0ELWAE"><title>Type material.</title><p><bold><italic>Holotype</italic></bold> ♂ (<abbrev xmlns:xlink="http://www.w3.org/1999/xlink" content-type="institution" xlink:title="Shenyang Normal University" id="ABBRID0EWWAE" xlink:type="simple">SYNU</abbrev>-526): China, Tibet, Nyingchi, Pome County, road to Metok County, 80 K; <named-content xmlns:xlink="http://www.w3.org/1999/xlink" content-type="dwc:verbatimCoordinates" xlink:type="simple"><named-content content-type="geo-json" specific-use="{&#34;type&#34;:&#34;Point&#34;,&#34;coordinates&#34;:[95.499383,29.664950]}" id="NCID0E5WAE" xlink:type="simple">29°39.897'N, 95°29.963'E</named-content></named-content>; 2140±5 m; 10.VIII.2013; Qi Cao leg. <bold><italic>Paratypes</italic></bold> 2♂, 3♀ (<abbrev xmlns:xlink="http://www.w3.org/1999/xlink" content-type="institution" xlink:title="Shenyang Normal University" id="ABBRID0EGXAE" xlink:type="simple">SYNU</abbrev>-527-531): same data as for holotype.</p></tp:treatment-sec><tp:treatment-sec sec-type="diagnosis" id="SECID0ELXAE"><title>Diagnosis.</title><p>Females of the new species are similar to those of <italic><tp:taxon-name><tp:taxon-name-part taxon-name-part-type="genus" reg="Ischnothyreus">I.</tp:taxon-name-part><tp:taxon-name-part taxon-name-part-type="species" reg="jianglangi">jianglangi</tp:taxon-name-part></tp:taxon-name></italic> Tong &amp; Li, 2020 in having the large, chestnut-shaped structure of the endogyne, but can be distinguished by the simple winding duct of the endogyne (Fig. <xref ref-type="fig" rid="F7">7H, I</xref>) vs. the complex winding duct (see <xref ref-type="bibr" rid="B7">Tong et al. 2020</xref>: fig. 17B). Males of the new species are similar to those of <italic><tp:taxon-name><tp:taxon-name-part taxon-name-part-type="genus" reg="Ischnothyreus">I.</tp:taxon-name-part><tp:taxon-name-part taxon-name-part-type="species" reg="yunlong">yunlong</tp:taxon-name-part></tp:taxon-name></italic> Tong &amp; Li, 2021 in having the large flag-like sclerotized process of the cheliceral fang, but can be distinguished by the fused abdominal dorsal and epigastric scuta (Fig. <xref ref-type="fig" rid="F6">6C</xref>) vs. unfused (see <xref ref-type="bibr" rid="B4">Huang et al. 2021</xref>: fig. 1E), and by lacking the dorsal protuberance on the distal end of the bulb (Fig. <xref ref-type="fig" rid="F4">4D, E</xref>) vs. with dorsal protuberance (see <xref ref-type="bibr" rid="B4">Huang et al. 2021</xref>: fig. 2J).</p><fig id="F6" position="float" orientation="portrait"><object-id xmlns:xlink="http://www.w3.org/1999/xlink" content-type="doi" xlink:type="simple">10.3897/zookeys.1152.100341.figure6</object-id><object-id xmlns:xlink="http://www.w3.org/1999/xlink" content-type="arpha" xlink:type="simple">CB506222-14C7-55F0-8BF8-44F9E6FE65A5</object-id><label>Figure 6.</label><caption><p><italic><tp:taxon-name><tp:taxon-name-part taxon-name-part-type="genus" reg="Ischnothyreus">Ischnothyreus</tp:taxon-name-part><tp:taxon-name-part taxon-name-part-type="species" reg="pome">pome</tp:taxon-name-part></tp:taxon-name></italic> sp. nov., male holotype <bold>A–C</bold> habitus in dorsal, ventral and lateral views (arrow shows the fused scuta) <bold>D–F</bold> prosoma, dorsal, ventral and anterior views <bold>G–I</bold> left chelicera, anterior, lateral and posterior views <bold>J–L</bold> left palp, prolateral, dorsal and retrolateral views. Abbreviations: <abbrev xmlns:xlink="http://www.w3.org/1999/xlink" xlink:title="flag-like process" id="ABBRID0E1ZAE" xlink:type="simple">flp</abbrev> = flag-like process; <abbrev xmlns:xlink="http://www.w3.org/1999/xlink" xlink:title="ridge-like protuberance" id="ABBRID0E5ZAE" xlink:type="simple">rlp</abbrev> = ridge-like protuberance; <abbrev xmlns:xlink="http://www.w3.org/1999/xlink" xlink:title="strong, tooth-like projection" id="ABBRID0EC1AE" xlink:type="simple">stp</abbrev> = strong, tooth-like projection; <abbrev xmlns:xlink="http://www.w3.org/1999/xlink" xlink:title="ventral projection" id="ABBRID0EG1AE" xlink:type="simple">vp</abbrev> = ventral projection. Scale bars: 0.4 mm (<bold>A–F</bold>); 0.1 mm (<bold>G–L</bold>).</p></caption><graphic xmlns:xlink="http://www.w3.org/1999/xlink" xlink:href="zookeys-1152-119_article-100341__-g006.jpg" position="float" orientation="portrait" xlink:type="simple" id="oo_821813.jpg"><uri content-type="original_file" xlink:type="simple">https://binary.pensoft.net/fig/821813</uri></graphic></fig><fig id="F7" position="float" orientation="portrait"><object-id xmlns:xlink="http://www.w3.org/1999/xlink" content-type="doi" xlink:type="simple">10.3897/zookeys.1152.100341.figure7</object-id><object-id xmlns:xlink="http://www.w3.org/1999/xlink" content-type="arpha" xlink:type="simple">6AD18E1E-1233-5BAC-A18C-29AF36391C0B</object-id><label>Figure 7.</label><caption><p><italic><tp:taxon-name><tp:taxon-name-part taxon-name-part-type="genus" reg="Ischnothyreus">Ischnothyreus</tp:taxon-name-part><tp:taxon-name-part taxon-name-part-type="species" reg="pome">pome</tp:taxon-name-part></tp:taxon-name></italic> sp. nov., female paratype <bold>A–C</bold> habitus in dorsal, ventral and lateral views <bold>D</bold> epigastric region, ventral view <bold>E–G</bold> prosoma, dorsal, ventral and anterior views <bold>H, I</bold> endogyne, ventral and dorsal views (cleared in lactic acid). Abbreviations: a = apodeme; <abbrev xmlns:xlink="http://www.w3.org/1999/xlink" xlink:title="chestnut-shaped structure" id="ABBRID0EO2AE" xlink:type="simple">css</abbrev> = chestnut-shaped structure; <abbrev xmlns:xlink="http://www.w3.org/1999/xlink" xlink:title="winding duct" id="ABBRID0ES2AE" xlink:type="simple">wd</abbrev> = winding duct. Scale bars: 0.4 mm (<bold>A–C, E–G</bold>); 0.2 mm (<bold>D, H, I</bold>).</p></caption><graphic xmlns:xlink="http://www.w3.org/1999/xlink" xlink:href="zookeys-1152-119_article-100341__-g007.jpg" position="float" orientation="portrait" xlink:type="simple" id="oo_821814.jpg"><uri content-type="original_file" xlink:type="simple">https://binary.pensoft.net/fig/821814</uri></graphic></fig></tp:treatment-sec><tp:treatment-sec sec-type="description" id="SECID0E62AE"><title>Description.</title><p><bold>Male (holotype). <italic>Body</italic></bold>: habitus as in Fig. <xref ref-type="fig" rid="F6">6A–C</xref>; body length 1.58. <bold><italic>Carapace</italic></bold>: 0.84 long, 0.69 wide; yellow, oval in dorsal view, with brown egg-shaped patches behind eyes, pars cephalica strongly elevated in lateral view, surface of elevated portion of pars cephalica smooth, sides finely reticulate, lateral margin straight, smooth (Fig. <xref ref-type="fig" rid="F6">6D</xref>). <bold><italic>Clypeus</italic></bold>: straight in frontal view, <abbrev xmlns:xlink="http://www.w3.org/1999/xlink" xlink:title="anterior lateral eye" id="ABBRID0EX3AE" xlink:type="simple">ALE</abbrev> separated from edge of carapace by 1.4× of their diameter (Fig. <xref ref-type="fig" rid="F6">6F</xref>). <bold><italic>Eyes</italic></bold>: <abbrev xmlns:xlink="http://www.w3.org/1999/xlink" xlink:title="anterior lateral eye" id="ABBRID0EC4AE" xlink:type="simple">ALE</abbrev> largest, <abbrev xmlns:xlink="http://www.w3.org/1999/xlink" xlink:title="anterior lateral eye" id="ABBRID0EG4AE" xlink:type="simple">ALE</abbrev> circular, <abbrev xmlns:xlink="http://www.w3.org/1999/xlink" xlink:title="posterior median eye" id="ABBRID0EK4AE" xlink:type="simple">PME</abbrev> squared, <abbrev xmlns:xlink="http://www.w3.org/1999/xlink" xlink:title="posterior lateral eye" id="ABBRID0EO4AE" xlink:type="simple">PLE</abbrev> oval; posterior eye row recurved from above; <abbrev xmlns:xlink="http://www.w3.org/1999/xlink" xlink:title="anterior lateral eye" id="ABBRID0ES4AE" xlink:type="simple">ALE</abbrev> touching, <abbrev xmlns:xlink="http://www.w3.org/1999/xlink" xlink:title="anterior lateral eye" id="ABBRID0EW4AE" xlink:type="simple">ALE</abbrev>-<abbrev xmlns:xlink="http://www.w3.org/1999/xlink" xlink:title="posterior lateral eye" id="ABBRID0E14AE" xlink:type="simple">PLE</abbrev> touching (Fig. <xref ref-type="fig" rid="F6">6D, F</xref>). <bold><italic>Sternum</italic></bold>: as long as wide, pale orange (Fig. <xref ref-type="fig" rid="F6">6E</xref>). <bold><italic>Mouthparts</italic></bold>: chelicerae, endites, and labium yellow; chelicerae straight, with ridge-like protuberance at anterior face, base of fangs with large flag-like sclerotized process, fang groove with a few small and two larger denticles (Figs <xref ref-type="fig" rid="F4">4F</xref>, <xref ref-type="fig" rid="F6">6G–I</xref>); anteromedian tip of endites with one strong, tooth-like projection (Fig. <xref ref-type="fig" rid="F6">6E</xref>). <bold><italic>Abdomen</italic></bold>: 0.74 long, 0.46 wide; dorsal scutum well sclerotized, dark brown, covering 3/5 of abdomen width and approximately 2/3 of abdomen length, fused to epigastric scutum (arrow in Fig. <xref ref-type="fig" rid="F6">6C</xref>); postgastric scutum covering ~ 5/6 of abdomen length. <bold><italic>Legs</italic></bold>: pale orange, femur I with two prolateral spines, tibia I with four pairs, metatarsus I with two pairs of long ventral spines. Leg II spination similar to leg I, except femur with only one prolateral spine. Legs III and IV spineless. <bold><italic>Palp</italic></bold>: trochanter with ventral projection; bulb without small ventral protuberance, distal end of bulb stout, with needle-like membrane and broad leaf-like projection (Figs <xref ref-type="fig" rid="F4">4D, E</xref>, <xref ref-type="fig" rid="F6">6J–L</xref>).</p><p><bold>Female (paratype, <abbrev xmlns:xlink="http://www.w3.org/1999/xlink" content-type="institution" xlink:title="Shenyang Normal University" id="ABBRID0ER6AE" xlink:type="simple">SYNU</abbrev>-529).</bold> Same as male except as noted. <bold><italic>Body</italic></bold>: habitus as in Fig. <xref ref-type="fig" rid="F7">7A–C</xref>; body length 1.64. <bold><italic>Carapace</italic></bold>: 0.77 long, 0.67 wide. <bold><italic>Mouthparts</italic></bold>: chelicerae and endites unmodified. <bold><italic>Abdomen</italic></bold>: 0.88 long, 0.65 wide; dorsal scutum very small; epigastric scutum well sclerotized, orange; postgastric scutum widely hexagonal, only around epigastric furrow. <bold><italic>Endogyne</italic></bold>: winding duct simple, with anterior portion straight, strongly convoluted only in posterior section, ending in large, chestnut-shaped structure (Fig. <xref ref-type="fig" rid="F7">7H, I</xref>).</p></tp:treatment-sec><tp:treatment-sec sec-type="etymology" id="SECID0EUAAG"><title>Etymology.</title><p>The specific name is a noun in apposition taken from the type locality.</p></tp:treatment-sec><tp:treatment-sec sec-type="distribution" id="SECID0EZAAG"><title>Distribution.</title><p>Known only from the type locality.</p></tp:treatment-sec><tp:treatment-sec><!--Section generated to contain objects referenced in tp:taxon-treatment.--><fig id="F4" position="float" orientation="portrait"><object-id xmlns:xlink="http://www.w3.org/1999/xlink" content-type="doi" xlink:type="simple">10.3897/zookeys.1152.100341.figure4</object-id><object-id xmlns:xlink="http://www.w3.org/1999/xlink" content-type="arpha" xlink:type="simple">650F7C7E-E21F-531A-BA48-78A0D717E879</object-id><label>Figure 4.</label><caption><p><italic><tp:taxon-name><tp:taxon-name-part taxon-name-part-type="genus" reg="Ischnothyreus">Ischnothyreus</tp:taxon-name-part><tp:taxon-name-part taxon-name-part-type="species" reg="linzhiensis">linzhiensis</tp:taxon-name-part></tp:taxon-name></italic> Hu, 2001, male <bold>A–C</bold><abbrev xmlns:xlink="http://www.w3.org/1999/xlink" xlink:title="scanning electron microscopy" id="ABBRID0EMGAE" xlink:type="simple">SEM</abbrev>; <italic><tp:taxon-name><tp:taxon-name-part taxon-name-part-type="genus" reg="Ischnothyreus">Ischnothyreus</tp:taxon-name-part><tp:taxon-name-part taxon-name-part-type="species" reg="pome">pome</tp:taxon-name-part></tp:taxon-name></italic> sp. nov., male holotype <bold>D–F</bold><abbrev xmlns:xlink="http://www.w3.org/1999/xlink" xlink:title="scanning electron microscopy" id="ABBRID0E4GAE" xlink:type="simple">SEM</abbrev><bold>A, E</bold> left palp, prolateral view <bold>B, D</bold> distal end of bulb, prolateral view <bold>C, F</bold> left chelicerae, anterior and posterior views. Abbreviations: <abbrev xmlns:xlink="http://www.w3.org/1999/xlink" xlink:title="conical apophysis" id="ABBRID0EHHAE" xlink:type="simple">ca</abbrev> = conical apophysis; <abbrev xmlns:xlink="http://www.w3.org/1999/xlink" xlink:title="dorsal membrane" id="ABBRID0ELHAE" xlink:type="simple">dm</abbrev> = dorsal membrane; <abbrev xmlns:xlink="http://www.w3.org/1999/xlink" xlink:title="flag-like process" id="ABBRID0EPHAE" xlink:type="simple">flp</abbrev> = flag-like process; <abbrev xmlns:xlink="http://www.w3.org/1999/xlink" xlink:title="leaf-like projection" id="ABBRID0ETHAE" xlink:type="simple">llp</abbrev> = leaf-like projection; <abbrev xmlns:xlink="http://www.w3.org/1999/xlink" xlink:title="needle-like membrane" id="ABBRID0EXHAE" xlink:type="simple">nlm</abbrev> = needle-like membrane. Scale bars: 0.1 mm (<bold>A, C, E, F</bold>); 0.05 mm (<bold>B, D</bold>).</p></caption><graphic xmlns:xlink="http://www.w3.org/1999/xlink" xlink:href="zookeys-1152-119_article-100341__-g004.jpg" position="float" orientation="portrait" xlink:type="simple" id="oo_821811.jpg"><uri content-type="original_file" xlink:type="simple">https://binary.pensoft.net/fig/821811</uri></graphic></fig></tp:treatment-sec><ref-list><ref id="B7"><mixed-citation xmlns:xlink="http://www.w3.org/1999/xlink" xlink:type="simple"><person-group><name name-style="western"><surname>Tong</surname><given-names>Y</given-names></name><name name-style="western"><surname>Li</surname><given-names>S</given-names></name><name name-style="western"><surname>Bian</surname><given-names>D</given-names></name></person-group> (<year>2020</year>) <article-title>Taxonomic study of the genus <italic><tp:taxon-name><tp:taxon-name-part taxon-name-part-type="genus">Ischnothyreus</tp:taxon-name-part></tp:taxon-name></italic> Simon, 1893 from Myanmar (<tp:taxon-name><tp:taxon-name-part taxon-name-part-type="order">Araneae</tp:taxon-name-part></tp:taxon-name>, <tp:taxon-name><tp:taxon-name-part taxon-name-part-type="family">Oonopidae</tp:taxon-name-part></tp:taxon-name>).</article-title><source>ZooKeys</source><volume>993</volume>: <fpage>1</fpage>–<lpage>26</lpage>. <ext-link xlink:href="10.3897/zookeys.993.57676" ext-link-type="doi" xlink:type="simple">https://doi.org/10.3897/zookeys.993.57676</ext-link></mixed-citation></ref><ref id="B4"><mixed-citation xmlns:xlink="http://www.w3.org/1999/xlink" xlink:type="simple"><person-group><name name-style="western"><surname>Huang</surname><given-names>Y</given-names></name><name name-style="western"><surname>Tong</surname><given-names>Y</given-names></name><name name-style="western"><surname>Bian</surname><given-names>D</given-names></name><name name-style="western"><surname>Li</surname><given-names>S</given-names></name></person-group> (<year>2021</year>) One new species of the genus <italic><tp:taxon-name><tp:taxon-name-part taxon-name-part-type="genus">Ischnothyreus</tp:taxon-name-part></tp:taxon-name></italic> Simon, 1893 and re-description of <italic><tp:taxon-name><tp:taxon-name-part taxon-name-part-type="genus">I.</tp:taxon-name-part><tp:taxon-name-part taxon-name-part-type="species">yueluensis</tp:taxon-name-part></tp:taxon-name></italic> Yin &amp; Wang, 1984 from China (<tp:taxon-name><tp:taxon-name-part taxon-name-part-type="order">Araneae</tp:taxon-name-part></tp:taxon-name>, <tp:taxon-name><tp:taxon-name-part taxon-name-part-type="family">Oonopidae</tp:taxon-name-part></tp:taxon-name>). Biodiversity Data Journal 9: e66843. [11 pp] <ext-link xlink:href="10.3897/BDJ.9.e66843" ext-link-type="doi" xlink:type="simple">https://doi.org/10.3897/BDJ.9.e66843</ext-link></mixed-citation></ref></ref-list></tp:taxon-treatment>
